# Supplementary material for: Genomic Characterization of WRKY Transcription Factors Related to Andrographolide Biosynthesis in Andrographis paniculata
Source: Front Genet. 2021 Jan 18;11:601689. doi: 10.3389/fgene.2020.601689 (PMC7848199; doi:10.3389/fgene.2020.601689)
Supplement: Supplementary Table 1 — Primer sequences of the candidate WRKYs used for qRT-PCR analyses. [file Table_1.XLS]

## Sheet: Table S1
Table S1. Primer sequences of the candidate WRKYs used for qRT-PCR analyses.
Gene	forward primer (5'to3')		reverse primer (5'to3')
Apwrky01	Apwrky01-3F	AGGAGCTGAACAGAGTTAGTGC	Apwrky01-3R	GCAGCAGCAGATTCATTGTTGT
Apwrky03	Apwrky03-2F	GGACACAGACGATCCGCAGTA	Apwrky03-2R	CTCGTTCCCTCCTCCTTCATCA
Apwrky04	Apwrky04-2F	CGGAGGTTGAACGATGCGATC	Apwrky04-2R	GTGCCTGGCGAGCATTCATC
Apwrky07	Apwrky07-3F	GGCGTCGAGGAGCAATCTCT	Apwrky07-3R	ACGACCACCGAATCGCTAGG
Apwrky08	Apwrky08-1F	GGCGACGACGGATATAACTGGA	Apwrky08-1R	TTGGCTGAGGTTTAGGGTGGTT
Apwrky12	Apwrky12-2F	GCAGCAACTCCTCTACCTCCTC	Apwrky12-2R	AAGGCGGCGACGATCTTCA
Apwrky14	Apwrky14-3F	TGCCAGTCACCATTCAACTCCA	Apwrky14-3R	CCTCCTGCTTCAGGTCCATAGG
Apwrky17	Apwrky17-2F	AACAAGCCTCCACCGCCATT	Apwrky17-2R	GCTGCGAGAACGAGGAGAAATC
Apwrky18	Apwrky18-1F	TCCGCTCCGATGCTCAAATCA	Apwrky18-1R	GTAGGTGGTGACGAGGATGGAC
Apwrky19	Apwrky19-2F	ATCAGCTCCGGCTCCACTTG	Apwrky19-2R	AACCCTCCAGGACAGCAGATG
Apwrky20	Apwrky20-1F	GGAGACTGTGCTCAGGTTCGA	Apwrky20-1R	GGCTGCTTGGGATTGTCATCAC
Apwrky21	Apwrky21-3F	CACTGTCGTCTTCCTCCTCCTT	Apwrky21-3R	TCATGCTGATCGCCGGAACC
Apwrky23	Apwrky23-3F	AGTTGAACAATCGGCTGATGGC	Apwrky23-3R	ATCGTCCACTGTTTCGCTGTTG
Apwrky24	Apwrky24-2F	CGACGAAGATCCGCCCAAGA	Apwrky24-2R	TGGATTGTCCCGTGTGACCTTT
Apwrky28	Apwrky28-2F	AGGATGGCTATCGCTGGAGGA	Apwrky28-2R	CCCGACTGAGTGGTGAGAATGT
Apwrky33	Apwrky33-1F	TACGCTCCTCAACCGCCATC	Apwrky33-1R	CCTCCAGGTTCCGTTCCACTT
Apwrky34	Apwrky34-2F	ACCACCACCTCCACCATTCAG	Apwrky34-2R	ATGGCGGTTGAGGAGCGTATT
Apwrky37	Apwrky37-1F	GCGAGGAAGCAGCAGTTCTTAC	Apwrky37-1R	TCATCCTTGGCGACGGTCAG
Apwrky41	Apwrky41-3F	ACCGCCGACGCCTTGTTTA	Apwrky41-3R	GGAAGCCGCCGGAATTAGGT
Apwrky50	Apwrky50-1F	GGCAGCACAACCACAACCAC	Apwrky50-1R	TGAAGAAGCCATCTGCTCCACA
Apwrky52	Apwrky52-3F	CTCCTCCTGGTCCTGGATTCAC	Apwrky52-3R	CTTCTTCCACAGGCGTCCTCTT
Apwrky53	Apwrky53-2F	AAGAGGCTTCCGCAGGATTGAA	Apwrky53-2R	TGAACCGAGCGTGTCCAGTC
Apwrky58	Apwrky58-1F	GATGCCAAGAGATGGTCGGAGA	Apwrky58-1R	CGATAGCCGTCGTCGAGGATAT

## Sheet: Table S2
Table S2. Complete list of WRKY transcription factors identified in the A. paniculata genome
Name	Gene ID	Chr	cDNA Len	DNA Len	AA Len	NO. intron	pl	Mw(Da)	Instability index	Aliphatic index	GRAVY	Group	Conserved motif	Domain pattern	Zinc finger	NO. domain	APwrky domain sequence
ApWRKY01	CXN00000500-RA	chr12	771	1148	256	4	9.31	28885.7	55.04	70.08	-0.791	2b	WRKYGQK	C-X5-C-X23-HNH	C2H2	1	KDGYQWRKYGQKVTRDNPCPRAYFKCSFAPSCPVKKKVQRSVEDQSVVVATYEGNHNHP
ApWRKY02	CXN00000808-RA	chr16	489	4874	162	1	8.48	17368.6	60.04	63.33	-0.567	3	WRKYGQK	C-X4-C-X23-HXC	C2HC	1	DDGHTWRKYGQKEILGSKCRSYYRCRTRGCPAKKLVQRLDQDPRTFKVTYRGSHTC
ApWRKY03	CXN00000896-RA	chr17	618	935	205	3	5.05	23163.9	47.02	60.88	-0.649	2c	WRKYGKK	C-X4-C-X23-HNH	C2H2	1	DDGFKWRKYGKKMVKNSPNPRNYYKCSVEGCPVKKRVERDTDDPQYVVTTYEGIHNHQ
ApWRKY04	CXN00001084-RA	chr17	828	1270	275	4	6.15	30738.2	51.97	75.93	-0.717	2b	WRKYGQK	C-X5-C-X23-HNH	C2H2	1	KDGYHWRKYGQKVTRDNPSPRAYYRCSYAPTCPVKKKVQRSADDPSLLVATYDGRHNHR
ApWRKY05	CXN00001534-RA	chr22	906	3991	301	2	5.53	34401.3	52.21	70.63	-0.751	3	WRKYGQK	C-X6-C-X24-HXC	C2HC	1	EDGFAWRKYGQKAIIDSDYPRCYYRCTHKNEGCKATKQVQMIKKNPTLLYQTTYITRHSC
ApWRKY06	CXN00002456-RA	chr8	1197	1780	398	2	5.96	43684.7	61.1	41.98	-0.997	2c	WRKYGQK	C-X4-C-X23-HNH	C2H2	1	EDGYRWRKYGQKAVKNSPYPRSYYRCTTQKCPVKKRVERSFQDPSTVITTYEGQHNH
ApWRKY07	CXN00002475-RA	chr8	852	1086	283	2	4.55	31445.5	72.27	56.47	-0.844	2d	WRKYGQK	C-X5-C-X23-HNH	C2H2	1	DSWAWRKYGQKPIKGSPYPRGYYRCSSSKGCPARKQVERSKVDPDMIMVTYSCEHNHP
ApWRKY08	CXN00002611-RA	chr8	2016	2944	671	4	5.9	71233.4	58.87	49.46	-0.694	1	2×[WRKYGQK]	C-X4-C-X22-HNH	C2H2	N	DDGYNWRKYGQKQVKGSEFPRSYYKCTHPNCPTKKKVERSLEGHITEIIYKGTHNHP
																C	DDGYNWRKYGQKQVVKGILIQSYYKCTSPGCNVRKHVERASHDLKSVITTYEGKHNHD
ApWRKY09	CXN00002815-RA	chr10	873	1185	290	2	4.87	31756.7	74.27	49.59	-0.891	2d	WRKYGQK	C-X5-C-X23-HNH	C2H2	1	DSWAWRKYGQKPIKGSPYPRGYYRCSSSKGCPARKQVERSRDDPTMLVVTYSCDHNHP
ApWRKY10	CXN00003233-RA	chr4	927	2354	308	2	8.54	34533.6	52.51	62.37	-0.663	2c	WRKYGQK	C-X4-C-X23-HXH	C2H2	1	DDGYKWRKYGQKVVKNTQHPRSYYRCTQDKCRVKKRVERLADDPRMVITTYEGRHAH
ApWRKY11	CXN00004229-RA	chr19	981	2764	326	2	5.3	35519.1	64.75	61.69	-0.736	2c	WRKYGQK	C-X4-C-X23-HXH	C2H2	1	EDGYRWRKYGQKAVKNSPFPRSYYRCTNGNCQVKKRVERSSEDPSLVITTYEGQHCH
ApWRKY12	CXN00004661-RA	chr16	1275	8098	424	3	9.44	46590.6	62.9	61.01	-0.854	3	WRKYGQK	C-X7-C-X23-HXC	C2HC	1	DDGYGWRKYGQKDILGAKHPRGYYRCTNRHGQGCMATKQVQRSDEDPTVFVITYRREHTCN
ApWRKY13	CXN00004678-RA	chr16	1107	1277	368	2	8.44	40682.2	48.85	59.24	-0.708	2d	WRKYGQK	C-X5-C-X23-HXH	C2H2	1	DSWAWRKYGQKPIKGSPFPRNYYRCSTSKGCAARKQVERSSDEPGIFLVSYTGEHTHP
ApWRKY14	CXN00004894-RA	chr11	858	1136	285	2	4.7	32742.6	83.13	47.16	-1.278	2d	WRKYGQK	C-X5-C-X23-HNH	C2H2	1	DCWSWRKYGQKPIKGSPYPRGYYRCSTCKGCSAKKQVERCKTDASTIIVTYTSTHNH
ApWRKY15	CXN00004902-RA	chr11	1209	1457	402	2	5.92	44091.4	62.26	52.69	-0.81	2c	WRKYGQK	C-X4-C-X23-HXH	C2H2	1	EDGYRWRKYGQKAVKNSAFPRSYYRCTSASCNVKKRVERCWNDPSIVVTTYEGHHTHP
ApWRKY16	CXN00005367-RA	chr7	909	1774	302	2	5.57	33350	57.33	55.26	-0.695	2c	WRKYGQK	C-X4-C-X23-HXH	C2H2	1	EDGYRWRKYGQKAVKNSPFPYYRCTNSKCMVKKRVERSREDPTAVITTYEGQHCH
ApWRKY17	CXN00005372-RA	chr7	1515	2480	504	4	8.47	55248.5	73.4	56.92	-0.837	1	2×[WRKYGQK]	C-X4-C-X22-HNH	C2H2	N	DDGYNWRKYGQKQVKGSEFPRSYYKCTFPNCPVKKKVERSLDGQITEIIYKGQHNH
																C	DDGYRWRKYGQKVVKGNPYPRSYYKCTNSGCNVRKHVERAANDPKAVITTYEGKHNHD
ApWRKY18	CXN00005788-RA	chr10	1344	1752	447	4	6.37	48108.9	49.08	63.67	-0.678	2a	WRKYGQK	C-X5-C-X23-HNH	C2H2	1	DGCQWRKYGQKMAKGNPCPRAYYRCTMAVACPVRKQVQRSADDRSILVTTYEGRHNHP
ApWRKY19	CXN00005815-RA	chr13	1038	1342	345	2	5.75	38499.8	43.02	64.78	-0.688	3	WRKYGQK	C-X7-C-X23-HXC	C2HC	1	DDGYSWRKYGQKDILGAKYPRSYYRCTYRMVQNCWATKQVQRSDEDPTVFDLTYKGTHTCN
ApWRKY20	CXN00006796-RA	chr11	918	1813	305	3	9	34513.8	59.82	62.33	-0.813	2e	WRKYGQK	C-X5-C-X23-HXH	C2H2	1	DEYSWRKYGQKPIKGSPYPRMgYYKCSNVRGCPARKHVERCLEDPSMLIVTYEGEHSHP
ApWRKY21	CXN00006953-RA	chr15	990	1452	329	3	9.65	35890.5	49.56	65.84	-0.62	2e	WRKYGQK	C-X5-C-X23-HNH	C2H2	1	DDYSWRKYGQKPIKGSPHPRGYYKCSSVRGCPARKHVERAVDDPTMLIVTYEGDHNH
ApWRKY22	CXN00008375-RA	chr4	1254	3824	417	3	8.07	46150.5	46.39	64.99	-0.77	1	2×[WRKYGQK]	C-X4-C-X22-HNH	C2H2	N	DGYKWRKYGQKQVKECPRSYYKCSHLNCSVKKKVEQSLDGRIFEIAYNGQHNHD
																C	DDGYRWRKYGQKVVKGNPHPRSYYKCTTTGCKVRKHVERASSDPKAVITTYEGKHNHE
ApWRKY23	CXN00008448-RA	chr15	1107	1725	368	4	7.15	39474.1	62.03	65.16	-0.617	1	2×[WRKYGQK]	C-X4-C-X22-HNH	C2H2	N	DGYNWRKYGQKHVKASECPRSYYKCTHLNCPVKKKVEQSADGQISEIVYKGHHNHD
																C	DDGYKWRKYGQKVVKGNPHPRSYYRCTSSGCNVRKHVERSSADPKAVITTYEGKHNHE
ApWRKY24	CXN00009022-RA	chr9	945	2090	314	3	9.5	35523.2	42.08	63.03	-0.919	2b	WRKYGQK	C-X5-C-X23-HNH	C2H2	1	KDGYQWRKYGQKVTRDNPYPRAYFKCLFAPSCPVKKKVQRSIEDKSIVIATYEGEHNHP
ApWRKY25	CXN00009478-RA	chr1	1470	4058	489	5	7.58	54162.1	53.64	55.58	-0.719	1	2×[WRKYGQK]	C-X4-C-X22-HXH	C2H2	N	DEGYNWRKYGQKVVKGSEFPRSYYKCTYPNCEVRKIFEQSPSGQITEIVYKGSHDHP
																C	DDGYRWRKYGQKVVRGNPNPRSYYKCTVAGCTVRKHVERASHDPKSVLTTYEGKHNHD
ApWRKY26	CXN00009767-RA	chr2	945	1835	314	2	6.22	34614.9	55.92	45.51	-0.824	2c	WRKYGQK	C-X4-C-X23-HXH	C2H2	1	EDGYRWRKYGQKAVKNSPFPRSYYRCTSQKCNVKKRIERSYQDPTVVITTYEGQHTH
ApWRKY27	CXN00010773-RA	chr1	831	1570	276	4	10.61	31743.8	82.29	41.52	-1.124	2c	WRKYGQK	C-X4-C-X23-HNH	C2H2	1	EDGYRWRKYGQKAVKNSPYPRSYYRCTTQKCPVKKRVERSYQDPSTVITPYEGQHNH
ApWRKY28	CXN00011157-RA	chr20	808	3540	268	3	7.11	28821	54.57	53.58	-0.643	2c	WRKYGQK	C-X4-C-X23-HXH	C2H2	1	EDGYRWRKYGQKAVKNSPFPRSYYRCTNGKCMVKKRVERSSEDSSLVITTYEGQHSH
ApWRKY29	CXN00011208-RA	chr20	1437	2698	478	3	7.56	52892.5	52.93	55.56	-0.85	2a	WRKYGQK	C-X5-C-X23-HNH	C2H2	1	NDGCQWRKYGQKIAKGNPCPRAYYRCTVSSSCPVRKQVQRCVDDMSILTTTYEGTHNHP
ApWRKY30	CXN00011338-RA	chr2	696	907	231	1	8.73	27049.7	62.09	52.34	-0.965	2c	WRKYGQK	C-X4-C-X23-HXH	C2H2	1	DDGYRWRKYGQKAVKNNVFPRSYYRCTHQGCNVKKQVQRLCSDESTVVTTYEGMHMHP
ApWRKY31	CXN00012073-RA	chr14	909	2623	302	4	5.75	33595.2	51.32	65.23	-0.674	2c	WRKYGQK	C-X4-C-X23-HXH	C2H2	1	DDGYKWRKYGQKSIKNSPNPRSYYRCTNPRCSAKKQVERSTDDPDTLIITYEGLHLH
ApWRKY32	CXN00012169-RA	chr14	1566	4042	521	5	6.89	57311.8	58.06	63.19	-0.887	1	2×[WRKYGQK]	C-X4-C-X22-HNH	C2H2	N	DGYNWRKYGQKQVKSPEGSRSYYRCTFSNCHAKKIECCDCSSRVVETIYRSQHNHD
																C	DGYRWRKYGQKMVKGNPHPSYYKITYGCPVRKQIERDVDNDSAVVITYKGAHNH
ApWRKY33	CXN00013113-RA	chr6	1347	2423	448	5	8.9	49513.6	63.06	48.55	-0.909	1	2×[WRKYGQK]	C-X4-C-X22-HNH	C2H2	N	DDGYNWRKYGQKQVKGSENPRSYYKCTFPNCPTKKKVERNLEGHITEIVYKGSHNHP
																C	DDGYRWRKYGQKVVKGNPNPRSYYKCTYNGCPVRKHVERACHDSRAVITTYEGKHNHD
ApWRKY34	CXN00013114-RA	chr6	1737	2522	578	4	8.66	62698.7	66.55	42.92	-0.844	1	2×[WRKYGQK]	C-X4-C-X22-HNH	C2H2	N	DDGYNWRKYGQKQVKGSENPRSYYKCTFPNCPTKKKVERNLEGHITEIVYKGSHNHP
																C	DDGYRWRKYGQKVVKGNPNPRSYYKCTYNGCPVRKHVERACHDSRAVITTYEGKHNHD
ApWRKY35	CXN00014018-RA	chr8	1407	2323	468	4	6.32	51339.7	48.73	61.56	-0.832	2a	WRKYGQK	C-X5-C-X23-HNH	C2H2	1	NDGCQWRKYGQKIAKGNPCPRAYYRCTVAPGCPVRKQVQRCLEDMSILITTYEGTHNHP
ApWRKY36	CXN00014261-RA	chr20	858	2727	285	2	6.45	32281	52.42	64.04	-0.751	3	WRKYGQK	C-X6-C-X23-HXC	C2HC	1	DDGYAWRKYGQKDILNFEFPRCYYRCTHKQEGCRAIKQVQKIKDDPALFQTTYLSHHTC
ApWRKY37	CXN00014703-RA	chr14	1263	1624	420	4	8.34	47396.2	61.4	50.17	-0.902	1	2×[WRKYGQK]	C-X4-C-X22-HNH	C2H2	N	DDGYNWRKYGQKQVKGSENPRSYYKCTYPSCPTKKKVERNFDGYVTEIVYKGSHNHP
																C	DDGYRWRKYGQKVVKGNPNPRSYYKCTFNSCSVRKHVERACHDSRAVITTYEGKHNHD
ApWRKY38	CXN00016370-RA	chr16	1050	1401	349	2	9.73	38689	57.99	63.47	-0.748	2e	WRKYGQK	C-X5-C-X23-HNH	C2H2	1	DEYCWRKYGQKPIKGSPHPRGYYKCSSMRGCPARKHVERCLEDPAMLIVTYEGEHNHP
ApWRKY39	CXN00016482-RA	chr24	957	1167	318	3	9.98	35092.1	60.66	69.69	-0.565	2e	WRKYGQK	C-X5-C-X23-HNH	C2H2	1	DDYSWRKYGQKPIKGSPHPRGYYKCSSVRGCPARKHVERALDDPTMLIVTYEGEHNH
ApWRKY40	CXN00016532-RA	chr2	1371	2157	456	2	5.26	48510.3	52.18	55.55	-0.626	2d	WRKYGQK	C-X5-C-X23-HNH	C2H2	1	DLWAWRKYGQKPIKGSPYPRGYYRCSSSKGCSARKQVERSRTDPNMLVITYTSEHNHP
ApWRKY41	CXN00017907-RA	chr2	1323	1721	440	4	9.08	47525.5	51.99	66.43	-0.517	2a	WRKYGQK	C-X5-C-X23-HXH	C2H2	1	DGCQWRKYGQKIAKGNPCPRAYYRCTMAPGCPVRKQVQRCAQDRTVLITTYEGTHSHP
ApWRKY42	CXN00018129-RA	chr3	576	1223	191	1	9.19	21885.5	44.74	64.76	-0.863	2c	WRKYGQK	C-X4-C-X23-HNH	C2H2	1	DDGYKWRKYGQKSVKNSAHPRSYYRCTHHTCNVKKQIQRLSKDTSIVVTTYEGIHNHP
ApWRKY43	CXN00018131-RA	chr3	885	1031	294	2	5.78	32865.3	69.92	53.47	-0.774	2d	WRKYGQK	C-X5-C-X23-HXH	C2H2	1	DMWAWRKYGQKPIKGSPYPRSYYRCSSSKGCLARKQVEQSCTDPGMYVITYTAEHSH
ApWRKY44	CXN00018343-RA	chr21	852	1482	283	3	9.5	31285.9	40.26	62.83	-0.917	2b	WRKYGQK	C-X5-C-X23-HNH	C2H2	1	KDGYQWRKYGQKVTRDNPSPRAYFKCSFAPSCPVKKKVQRSIEDQSIVVATYEGEHNHP
ApWRKY45	CXN00019292-RA	chr17	906	5213	301	2	5.56	34303.2	54.86	67.97	-0.79	3	WRKYGQK	C-X6-C-X24-HXC	C2HC	1	EDGFAWRKYGQKAIINSDYPRCYYRCTHKNEGCKATKQVQMIKKNPTLLYQTTYITRHSC
ApWRKY46	CXN00019385-RA	chr1	1158	1974	385	4	8.4	42502	55.53	67.43	-0.579	2a	WRKYGQK	C-X5-C-X23-HNH	C2H2	1	DGCQWRKYGQKVSKGNPCSRAYYRCTMAVGCPVRKQVQRSAEDKSILITTYEGDHNHP
ApWRKY47	CXN00019605-RA	chr1	993	1291	330	3	8.08	35818.3	51.05	51.52	-0.852	1	2×[WRKYGQK]	C-X4-C-X22-HXH	C2H2	N	DDGYNWRKYGQKQVKGSQYPRSYYKCTFADCLVTKKVERSLEGHITEIIYRGNHTHP
																C	DDGYRWRKYGQKVVRGNPNP RSYYKCTHSGCNVRKHIERAKHDLNSVITTYEGKHNHQ
ApWRKY48	CXN00019899-RA	chr13	465	1112	154	2	9.87	17614.4	20.03	64.68	-0.658	2c	WRKYGKK	C-X4-C-X23-HNH	C2H2	1	NDGFKWRKYGKKKVKNSPNPRNYYRCSVEGCPVKKRVERDKEDPRYVVTTYEGIHNH
ApWRKY49	CXN00020327-RA	chr10	1596	7988	531	5	7.64	54186.4	56.26	62.34	-0.589	2a	WRKYGQK	C-X5-C-X23-HNH	C2H2	1	DGCQWRKYGQKLAKGNPSPRAYYRCTMAAGCPVRKQVQRCAEDEGVLITTYEGNHNHP
ApWRKY50	CXN00020882-RA	chr3	777	1096	258	3	6.63	28919.1	46.75	64.26	-0.885	2b	WRKYGQK	C-X5-C-X23-HNH	C2H2	1	DGYTWRKYGQKVTRDNPSPRAYYKCSLAPTCPVKKKVQRSADDPSLLVATYEGQHNHN
ApWRKY51	CXN00021127-RA	chr17	1128	1207	375	1	6.25	42143.6	66.81	59.28	-0.852	2d	WRKYGQK	C-X5-C-X23-HXH	C2H2	1	DMWAWRKYGQKPIKGSPYPRSYYRCSSSKGCLARKQVEQSCTDPGMFILTYTGDHSH
ApWRKY52	CXN00021336-RA	chr1	1569	2036	522	4	6.36	55560.9	49.32	64.04	-0.54	2a	WRKYGQK	C-X5-C-X23-HNH	C2H2	1	DGCQWRKYGQKMAKGNPCPRAYYRCTMAVGCPVRKQVQRCADDQTILITTYEGTHNHP
ApWRKY53	CXN00021801-RA	chr3	975	1292	324	2	9.63	35029.5	51.65	62.65	-0.583	2e	WRKYGQK	C-X5-C-X23-HXH	C2H2	1	DEYSWRKYGQKPIKGSPYPRGYYKCSTVRGCPARKHVERANDEPSMLIVTYEGEHRH
ApWRKY54	CXN00022088-RA	chr19	570	2641	189	1	8.44	20928.2	46.35	51.69	-0.775	2c	WRKYGQK	C-X4-C-X23-HXH	C2H2	1	DDGYRWRKYGQKAVKNNKFPRSYYRCTHQGCNVKKQVQRLSKDEEVVVTTYEGMHSHP
ApWRKY55	CXN00022391-RA	tig00000239	1164	1792	387	3	6.34	42697.2	62.97	50.47	-0.911	2c	WRKYGQK	C-X4-C-X23-HXH	C2H2	1	DDGYRWRKYGQKAVKNSPFPRSYYRCTSTACGVKKRVERSSEDPSIVVTTYEGTHTHP
ApWRKY56	CXN00023451-RA	chr17	1473	3027	490	4	8.32	52726.3	55.15	52.86	-0.802	1	2×[WRKYGQK]	C-X4-C-X21-HNH	C2H2	N	DGYNWRKYGQKQVKASECPRSYYKCTHLNCPSRKKSNGPMAVISEITYKGQHNH
																C	DDGYKWRKYGQKVVKGNPYPRSYYRCTYQGCNVRKHVERASADPKAVITTYEGKHNHD
ApWRKY57	CXN00023860-RA	chr2	1194	1428	397	3	7.55	43241	48.45	60.71	-0.712	2a	WRKYGQK	C-X5-C-X23-HNH	C2H2	1	NDGCQWRKYGQKISKGNPCPRAYYRCTASPSCPVRKQVQRCVDDMSILITTYEGTHNHP
ApWRKY58	CXN00024805-RA	chr11	1398	3091	465	5	5.75	51221.2	55.68	51.85	-0.878	1	2×[WRKYGQK]	C-X4-C-X22-HNH	C2H2	N	DDGYNWRKYGQKQVKAARTQRSYYKCTYPNCPTKKKVERSLEGRITEIVYKGSHNHP
ApWRKY58	CXN00024805-RA				465		5.75	51221.2				1	2×[WRKYGQK]	C-X4-C-X22-HNH	C2H2	C	DDGYRWRKYGQKVVKGNPNPRSYYKCTTQGCPVRKLVERASHDPRAVITTYEGKHNH

## Sheet: Table S3
Table S3 Conserved motifs identified in WRKY transcription factors from A. paniculata by MEME analysis
Motif No.	E-value
MOTIF-1	8.7e-863	ILDDGYRWRKYGQKV[VI]K[GN][SN]P
MOTIF-2	1.1e-704	CP[VA][RK]K[QH]V[EQ]RSX[DE]DPSX[VL][IV][TV]TY
MOTIF-3	3.3e-379	YPR[SA]YY[RK]C[TS]S
MOTIF-4	8.1e-152	GKHNH[PD][LV]PAARRSS[AS]
MOTIF-5	8.1e-136	[AK][KA]GE[KR][TK]VR[EK][PA]R[VFI][AV][FV]QT[KR]S[ED][VI]D
MOTIF-6	2.1e-55	[AK][KA]GE[KR][TK]VR[EK][PA]R[VFI][AV][FV]QT[KR]S[ED][VI]D
MOTIF-7	1.9e-53	LVE[EQ][LM][AT][ST]A[LI][TA][AK]DP[NS]FTAALAAA[IL][ST][SG]II[GL]
MOTIF-8	3.8e-27	[CS]N[MV]ATISASA[PS]FPT[VI]TLDLT[AHQ]
MOTIF-9	2.4e-23	Y[KR][RK]RKS[RQ]XK[RW][VT]VXVP
MOTIF-10	7.8e-22	ENENDRAGVGYGLASSCESTSLQYYGMDDVDCNQFDS[FL]FCYNVDDDQIVF
MOTIF-11	2.3e-21	[GQ][FL]LSP[LN]QS[PA]F[GR]MSHQQALAHVTAQA[AT][FIL]SQS[FSY][KMT][QW][MN][QR]AE[FV][QK][NR]
MOTIF-12	5e-21	HSNGMNFPNQNRLQPMQNQTPYTLQMLPNADSYAFPGFGNSAGGYMNQIQ
MOTIF-13	5.6e-18	STTS[SA]AAXMLLSGS[MST][PS][ST][AP][DT][GT]L
MOTIF-14	2.8e-17	YITRHSCSNFRAYNNSNLILCPSD[SV]PEPENLISFRPTIRDDIEIINS[IT]EK
MOTIF-15	2.5e-12	NSMQNPSYTTSLGMSNQPNSFIDNAHQVDSGSAATPENSSTSFGDDDFEQ

## Sheet: Table S4
Table S4. The average FPKM values of 58 WRKY genes in different organs and MeJA-treated seedlings
TF name	gene_id	FL	F	S	L	R	MeJA 0 h	MeJA 12 h	MeJA 24 h
ApWRKY01	CXN00000500_CXN00000500-RA	54.31	56.56	28.89	42.88	46.41	118.637	50.27	48.72
ApWRKY02	CXN00000808_CXN00000808-RA	0	0	0	0.55	0.58	0.183333	0	0.3
ApWRKY03	CXN00000896_CXN00000896-RA	129.84	8.48	16.97	383.42	24.77	25.3167	11.4233	36.84
ApWRKY04	CXN00001084_CXN00001084-RA	40.15	32.87	4.87	104.6	44.58	4.23333	14.5167	4.48333
ApWRKY05	CXN00001534_CXN00001534-RA	5.32	0.48	0.84	11.64	7.72	0.2	0.243333	0.22
ApWRKY06	CXN00002456_CXN00002456-RA	16.42	2.02	5.07	24.5	41.91	0.526667	0.196667	2.35667
ApWRKY07	CXN00002475_CXN00002475-RA	7.54	6.78	9.08	16.39	130.34	20.5767	25.3533	27.7333
ApWRKY08	CXN00002611_CXN00002611-RA	36.7	23.73	45.51	25.55	34.11	32.61	45.1333	33.6733
ApWRKY09	CXN00002815_CXN00002815-RA	1.26	0.62	0.38	4.95	21.63	0.703333	1.00333	0.78
ApWRKY10	CXN00003233_CXN00003233-RA	0.34	0.23	0.68	0	4.32	7.51667	7.44	7.05
ApWRKY11	CXN00004229_CXN00004229-RA	4.52	1.76	4.9	11.17	16.34	3.79667	4.24667	5.71667
ApWRKY12	CXN00004661_CXN00004661-RA	3.98	3.31	3.25	14.72	1.07	12.3133	6.93667	13.1133
ApWRKY13	CXN00004678_CXN00004678-RA	0.29	0	0	0	0.92	0.32	0.563333	0.626667
ApWRKY14	CXN00004894_CXN00004894-RA	43.79	3.8	43.01	22.28	19.61	108.777	139.06	83.5033
ApWRKY15	CXN00004902_CXN00004902-RA	2.25	13.89	3.95	1.56	4.55	3.94	4.48333	3.29667
ApWRKY16	CXN00005367_CXN00005367-RA	1.49	1.49	3.94	2.58	1.96	2.39667	5.66667	6.4
ApWRKY17	CXN00005372_CXN00005372-RA	11.6	2.77	20.43	21.39	15.2	15.0267	12.9867	16.2833
ApWRKY18	CXN00005788_CXN00005788-RA	35.9	21.02	5.66	39.45	37.64	2.18	1.37333	4.99
ApWRKY19	CXN00005815_CXN00005815-RA	16.65	43.39	37.88	14.22	16.6	120.357	35.2167	27.3767
ApWRKY20	CXN00006796_CXN00006796-RA	23.41	19.19	33.36	16.08	14.12	27.36	28.28	20.5367
ApWRKY21	CXN00006953_CXN00006953-RA	157.87	82.99	58.63	181.01	188.76	24.37	22.1667	52.6
ApWRKY22	CXN00008375_CXN00008375-RA	35.78	32.64	116.12	24.16	15.17	60.3467	54.5867	49.4633
ApWRKY23	CXN00008448_CXN00008448-RA	59.66	3.09	27.79	92.39	31.54	118.693	61.8433	73.3233
ApWRKY24	CXN00009022_CXN00009022-RA	91.45	8.04	7.82	173.3	40.26	10.4367	1.08667	5.48333
ApWRKY25	CXN00009478_CXN00009478-RA	0.74	1.66	4.86	0.52	0.44	5.96	6.05	5.09
ApWRKY26	CXN00009767_CXN00009767-RA	3.99	1.31	0.69	2.48	22.82	0	0.193333	0.186667
ApWRKY27	CXN00010773_CXN00010773-RA	3.75	3.23	1.02	10.06	34.83	2.93667	1.81667	5.32667
ApWRKY28	CXN00011157_CXN00011157-RA	53.03	17.49	18.1	104.18	99.56	2.71667	5.60333	8.68
ApWRKY29	CXN00011208_CXN00011208-RA	1.07	0.88	0.2	4.38	6.91	0	0.0266667	2.26667
ApWRKY30	CXN00011338_CXN00011338-RA	7.91	26.23	2.01	20.59	13.83	0.263333	0	7.14667
ApWRKY31	CXN00012073_CXN00012073-RA	9.68	13.69	50.6	4.69	9.9	3.50333	5.17333	5.45333
ApWRKY32	CXN00012169_CXN00012169-RA	7.69	5.66	18.62	7.95	6.2	13.04	8.10333	11.5433
ApWRKY33	CXN00013113_CXN00013113-RA	520.45	327.15	79.58	1003.89	601.09	432.89	92.0033	206.17
ApWRKY34	CXN00013114_CXN00013114-RA	222.66	102.97	31.87	454.6	128.51	210.44	25.2533	110.773
ApWRKY35	CXN00014018_CXN00014018-RA	0.11	3.17	0.49	0.11	0	0.616667	0.613333	0.366667
ApWRKY36	CXN00014261_CXN00014261-RA	22.68	1.54	0.96	31.74	31.64	9.25	5.58333	3.23
ApWRKY37	CXN00014703_CXN00014703-RA	13.31	13.38	4.16	76.4	16.21	11.6967	2.27333	8.59
ApWRKY38	CXN00016370_CXN00016370-RA	1.48	2.24	6.89	1.8	7.47	5.70667	4.37667	4.24667
ApWRKY39	CXN00016482_CXN00016482-RA	25.72	7.36	5.36	28.81	28.46	37.31	24.6967	27.1167
ApWRKY40	CXN00016532_CXN00016532-RA	2.06	0.34	0.51	0.11	6.7	2.72333	1.96333	3.12333
ApWRKY41	CXN00017907_CXN00017907-RA	43.42	21.06	9.62	96.04	17.01	31.9267	8.68333	18.88
ApWRKY42	CXN00018129_CXN00018129-RA	1.6	0.46	0.87	2.7	9.1	0	0.0766667	0
ApWRKY43	CXN00018131_CXN00018131-RA	10.7	15.52	1.88	4.19	2.01	8.07333	8.67667	8.59
ApWRKY44	CXN00018343_CXN00018343-RA	15.62	7.4	11.65	32.89	53.33	8.10667	5.56667	10.9933
ApWRKY45	CXN00019292_CXN00019292-RA	0.8	3.29	0	1.17	0	0.256667	0	0
ApWRKY46	CXN00019385_CXN00019385-RA	0.19	0	0	0.56	4.38	0.0666667	0	0.116667
ApWRKY47	CXN00019605_CXN00019605-RA	3.81	5.23	3.55	1.61	2.28	2.05667	2.02333	1.36667
ApWRKY48	CXN00019899_CXN00019899-RA	0.4	0	0.31	0.79	5.01	0.146667	0.136667	0.14
ApWRKY49	CXN00020327_CXN00020327-RA	3.44	4.73	0.06	0	0	0.0733333	0.0933333	0.05
ApWRKY50	CXN00020882_CXN00020882-RA	14.1	2.57	4.59	47.76	46.72	9.98667	114.6	39.4767
ApWRKY51	CXN00021127_CXN00021127-RA	5.32	2.49	0.94	17.75	56.57	4.08667	2.21333	3.28667
ApWRKY52	CXN00021336_CXN00021336-RA	51.47	32.95	13.75	213.29	142.35	6.35333	5.18333	16.1167
ApWRKY53	CXN00021801_CXN00021801-RA	41.11	46.88	52.31	116.5	101.55	101.813	49.53	67.2167
ApWRKY54	CXN00022088_CXN00022088-RA	126.47	25.68	7.33	273.58	518.17	1.02667	3.60667	97.4367
ApWRKY55	CXN00022391_CXN00022391-RA	0.42	0.68	5.06	0.14	2.03	4.90333	4.08667	3.46667
ApWRKY56	CXN00023451_CXN00023451-RA	49.03	18.08	51.77	44.46	74.49	46.42	30.1	29.09
ApWRKY57	CXN00023860_CXN00023860-RA	0.67	0.11	0	1.74	6.97	0.0333333	0.03	0.0333333
ApWRKY58	CXN00024805_CXN00024805-RA	56.13	9.4	5.26	81.11	202.64	7.12	20.3733	41.5733

## Sheet: Table S5
Table S5. Regulatory elements targeted by WRKY TFs in the promoters of the enzyme-coding genes of the andrographolide biosynthesis pathway.
Gene	Factor or Site Name	Signal Sequence	Loc.(Str.)
AACT1	WRKY71OS	TGAC	93 (+),443 (-),498 (+),506 (+),920 (-),1924 (+)
	WBOXNTCHN48	CTGACY	497 (+)
	WBOXNTERF3	TGACY	498 (+),506 (+),919 (-)
	WBOXHVISO1	TGACT	919 (-)
	WBOXATNPR1	TTGAC	920 (-)
AACT2	WRKY71OS	TGAC	173 (-),255 (-),281 (-),645 (+),1032 (-),1084 (+),1715 (-)
	WBOXNTERF3	TGACY	254 (-),280 (-),645 (+),1031 (-)
	WBOXHVISO1	TGACT	280 (-),645 (+),1031 (-)
	WBOXATNPR1	TTGAC	1032 (-),1083 (+)
AACT3	WRKY71OS	TGAC	62 (+),86 (+),123 (+),228 (+),328 (-),388 (-),654 (-),830 (+),842 (+),929 (+),1727 (-),1775 (-),1815 (-)
	WBOXNTCHN48	CTGACY	61 (+),85 (+)
	WBOXHVISO1	TGACT	62 (+),123 (+)
	WBOXNTERF3	TGACY	62 (+),86 (+),123 (+),201 (+),1774 (-)
	WBOXATNPR1	TTGAC	122 (+),1727 (-)
AACT4	WRKY71OS	TGAC	27 (+),395 (-),1222 (+),1291 (+)
	WBOXNTERF3	TGACY	27 (+),394 (-),1291 (+)
	WBOXHVISO1	TGACT	27 (+)
	WBOXATNPR1	TTGAC	395 (-)
	WBBOXPCWRKY1	TTTGACY	394 (-)
AACT5	WRKY71OS	TGAC	171 (-),218 (-),920 (-),1013 (-),1088 (+),1656 (-)
	WBOXNTERF3	TGACY	170 (-),217 (-),1088 (+)
	WBOXHVISO1	TGACT	170 (-),1088 (+)
	WBOXATNPR1	TTGAC	171 (-),920 (-)
HMGR1	WRKY71OS	TGAC	139 (+)，202 (-)，297 (+)，844 (-)，869 (+)，876 (+)，1180 (-)，1267 (-)，1372 (-)，1863 (-)，1958 (-)，1993 (+)
	WBOXNTERF3	TGACY	139 (+)，201 (-)，297 (+)，843 (-)，869 (+)，876 (+)，1179 (-)
	WBOXHVISO1	TGACT	139 (+)，201 (-)，297 (+)，869 (+)
	WBOXATNPR1	TTGAC	138 (+)，844 (-)，875 (+)，1180 (-)
	WBBOXPCWRKY1	TTTGACY	137 (+)，1179 (-)
	WBOXNTCHN48	CTGACY	868 (+)
HMGR2	WRKY71OS	TGAC	114 (+),289 (+),387 (-),1228 (-)
	WBBOXPCWRKY1	TTTGACY	386 (-)
	WBOXNTERF3	TGACY	114 (+),386 (-)
	WBOXATNPR1	TTGAC	288 (+),387 (-)
	WBOXHVISO1	TGACT	386 (-)
HMGR3	WRKY71OS	TGAC	7 (+),155 (+),282 (-),304 (+),365 (-),596 (+),603 (-),613 (-),730 (-),748 (+),944 (-),1025 (-),1144 (-)
	WBBOXPCWRKY1	TTTGACY	594 (+),729 (-)
	WBOXNTCHN48	CTGACY	154 (+),747 (+)
	WBOXNTERF3	TGACY	155 (+),304 (+),596 (+),602 (-),729 (-),748 (+),1143 (-)
	WBOXHVISO1	TGACT	155 (+),304 (+),748 (+),1143 (-)
	WBOXATNPR1	TTGAC	282 (-),365 (-),595 (+),603 (-),730 (-)
HMGR4	WRKY71OS	TGAC	40 (-),51 (+),67 (+),194 (-),480 (-),521 (-),590 (+),817 (+),1025 (-),1242 (-),1264 (+),1482 (+),1532 (+),1627 (+)
	WBOXNTERF3	TGACY	1264 (+),1532 (+)
	WBOXHVISO1	TGACT	1264 (+),1532 (+)
	WBOXATNPR1	TTGAC	40 (-),194 (-),1263 (+),1626 (+)
	WBBOXPCWRKY1	TTTGACY	1262 (+)
HMGS1	WRKY71OS	TGAC	229 (-),480 (-),1063 (+),1165 (-),1229 (+),1334 (+),1670 (-),1795 (-)
	WBOXNTERF3	TGACY	1063 (+),1669 (-),1794 (-)
	WBOXHVISO1	TGACT	1063 (+),1669 (-),1794 (-)
HMGS2	WRKY71OS	TGAC	11 (+),126 (-),173 (-),192 (+),262 (+),287 (+),778 (+),851 (-),1391 (-),1418 (-),1834 (-)
	WBBOXPCWRKY1	TTTGACY	125 (-),190 (+),260 (+)
	WBOXATNPR1	TTGAC	10 (+),126 (-),191 (+),261 (+),286 (+),777 (+),1418 (-),1834 (-)
	WBOXNTERF3	TGACY	125 (-),192 (+),262 (+),287 (+),1390 (-),1417 (-)
	WBOXHVISO1	TGACT	125 (-),192 (+),262 (+),287 (+),1417 (-)
CMK1	WRKY71OS	TGAC	146 (+),388 (-),636 (-),739 (+),767 (-),894 (+),931 (+),1303 (-),1389 (+),1696 (-),1702 (+),1718 (-),1886 (+),1937 (-)
	WBOXNTERF3	TGACY	739 (+),931 (+),1302 (-),1389 (+),1695 (-)
	WBOXHVISO1	TGACT	739 (+),931 (+),1302 (-)
	WBOXATNPR1	TTGAC	767 (-),930 (+),1937 (-)
	WBOXNTCHN48	CTGACY	1388 (+)
MPDC1	WRKY71OS	TGAC	7 (-)，991 (+)，1238 (-)，1282 (+)，1566 (-)，1712 (-)
	WBOXNTERF3	TGACY	991 (+)，1282 (+)，1565 (-)，1711 (-)
	WBOXHVISO1	TGACT	991 (+)，1282 (+)，1565 (-)
	WBOXATNPR1	TTGAC	990 (+)，1238 (-)，1566 (-)，1712 (-)
	WBBOXPCWRKY1	TTTGACY	1711 (-)
PMK1	WRKY71OS	TGAC	310 (+),388 (-),426 (-),546 (-),568 (+),631 (+),1889 (+)
	WBBOXPCWRKY1	TTTGACY	545 (-)
	WBOXATNPR1	TTGAC	309 (+),546 (-)
	WBOXNTERF3	TGACY	545 (-),631 (+)
PMK2	WRKY71OS	TGAC	34 (-),463 (+),601 (+),605 (-),610 (+),712 (+),1016 (+),1117 (-),1562 (+),1614 (-),1816 (-)
	WBOXNTERF3	TGACY	33 (-),712 (+),1016 (+),1116 (-),1815 (-)
	WBOXHVISO1	TGACT	1016 (+),1116 (-),1815 (-)
	WBOXNTCHN48	CTGACY	33 (-),1116 (-)
	WBOXATNPR1	TTGAC	462 (+),600 (+),605 (-)
MK1	WRKY71OS	TGAC	234 (-),721 (+),798 (+),932 (-),1499 (+),1577 (+),1749 (+)
	WBOXNTERF3	TGACY	721 (+),931 (-)
	WBOXHVISO1	TGACT	721 (+)
	WBOXATNPR1	TTGAC	720 (+),797 (+),1576 (+)
	WBOXNTCHN48	CTGACY	931 (-)
DXR1	WRKY71OS	TGAC	138 (+)，611 (+)，675 (+)，872 (-)，1062 (-)，1090 (-)，1367 (+)，1376 (-)，1407 (-)，1546 (+)
	WBOXNTERF3	TGACY	611 (+)，871 (-)，1061 (-)，1546 (+)
	WBOXHVISO1	TGACT	611 (+)，1061 (-)
	WBOXATNPR1	TTGAC	1090 (-)
DXR2	WRKY71OS	TGAC	537 (-)，680 (+)，1317 (-)，1691 (+)，1819 (+)，1835 (+)
	WBOXNTERF3	TGACY	1835 (+)
	WBOXHVISO1	TGACT	1835 (+)
	WBOXATNPR1	TTGAC	679 (+)，1690 (+)
DXS1	WRKY71OS	TGAC	162 (-),515 (+),1006 (-),1415 (-),1855 (+)
	WBOXNTERF3	TGACY	515 (+),1005 (-),1414 (-)
	WBOXHVISO1	TGACT	515 (+),1005 (-),1414 (-)
	WBOXATNPR1	TTGAC	162 (-),514 (+)
	WBOXNTCHN48	CTGACY	1414 (-)
DXS2	WRKY71OS	TGAC	116 (+)，126 (+)，448 (-)，707 (+)，1368 (-)，1556 (+)，1902 (-)
	WBOXNTERF3	TGACY	126 (+)，447 (-)，707 (+)，1367 (-)，1556 (+)，1901 (-)
	WBOXHVISO1	TGACT	447 (-)
	WBOXATNPR1	TTGAC	115 (+)，125 (+)，448 (-)，1368 (-)，1555 (+)
	WBBOXPCWRKY1	TTTGACY	124 (+)，447 (-)，1367 (-)，1554 (+)
DXS3	WRKY71OS	TGAC	334 (+),502 (-),615 (+)663 (-),847 (-),861 (-),880 (+),1052 (-),1078 (+),1456 (+),1512 (+),1620 (+),1652 (-),1763 (+),1921 (-)
	WBOXNTERF3	TGACY	501 (-),662 (-),880 (+),1051 (-),1620 (+),1651 (-)
	WBOXNTCHN48	CTGACY	501 (-)
	WBOXHVISO1	TGACT	501 (-),880 (+),1051 (-),1620 (+)
	WBOXATNPR1	TTGAC	333 (+),663 (-),879 (+),1052 (-),1077 (+),1455 (+),1619 (+),1652 (-)
	WBBOXPCWRKY1	TTTGACY	662 (-),1618 (+)
DXS4	WRKY71OS	TGAC	63 (+),392 (+),628 (+),647 (+),709 (-),749 (-),1041 (+),1642 (-),1794 (+)
	WBOXNTERF3	TGACY	628 (+),647 (+),708 (-),748 (-)
	WBOXHVISO1	TGACT	628 (+),647 (+),708 (-)
	WBOXATNPR1	TTGAC	627 (+),646 (+),749 (-),1793 (+)
	WBBOXPCWRKY1	TTTGACY	748 (-)
DXS5	WRKY71OS	TGAC	320 (+),774 (-),986 (+),1043 (-)
	WBOXNTERF3	TGACY	986 (+)
	WBOXATNPR1	TTGAC	774 (-)
HDR1	WRKY71OS	TGAC	193 (+),283 (-),298 (-),529 (-),806 (+),987 (-),1042 (+),1054 (+),1067 (+),1396 (-),1412 (-),1475 (-),1798 (+),1804 (+),1810 (+),1962 (+)
	WBBOXPCWRKY1	TTTGACY	282 (-)
	WBOXATNPR1	TTGAC	192 (+),283 (-),805 (+),1396 (-),1475 (-)
	WBOXHVISO1	TGACT	297 (-),1042 (+),1067 (+),1474 (-)
	WBOXNTERF3	TGACY	193 (+),282 (-),297 (-),528 (-),1042 (+),1067 (+),1474 (-)
HDR2	WRKY71OS	TGAC	34 (-),108 (-),180 (-),302 (-),816 (+),847 (-),877 (-),1598 (-),1909 (-)
	WBOXNTERF3	TGACY	107 (-),816 (+),846 (-),876 (-),1597 (-)
	WBOXNTCHN48	CTGACY	107 (-)
	WBOXHVISO1	TGACT	1597 (-)
	WBOXATNPR1	TTGAC	34 (-),302 (-),1598 (-),1909 (-)
	WBBOXPCWRKY1	TTTGACY	1597 (-)
HDS1	WRKY71OS	TGAC	41 (-),190 (-),656 (+),733 (+),879 (-),937 (-),1208 (+),1265 (-),1557 (+),1663 (+),1733 (+),1854 (+)
	WBOXNTERF3	TGACY	189 (-),733 (+),1557 (+),1663 (+),1733 (+),1854 (+)
	WBOXHVISO1	TGACT	189 (-),733 (+),1557 (+),1854 (+)
	WBOXATNPR1	TTGAC	1556 (+),1732 (+),1853 (+)
	WBBOXPCWRKY1	TTTGACY	1555 (+),1731 (+)
HDS2	WRKY71OS	TGAC	198 (-),204 (+),274 (-),851 (+),1232 (-),1583 (+),1772 (+)
	WBBOXPCWRKY1	TTTGACY	197 (-)
	WBOXHVISO1	TGACT	197 (-),1772 (+)
	WBOXNTERF3	TGACY	197 (-),273 (-),851 (+),1772 (+)
	WBOXATNPR1	TTGAC	198 (-),850 (+),1582 (+),1771 (+)
MCT1	WRKY71OS	TGAC	319 (-)，1185 (-)，1350 (+)，1613 (-)，1786 (-)，1988 (+)，1998 (+)
	WBOXNTERF3	TGACY	318 (-)，1184 (-)，1350 (+)，1988 (+)，1998 (+)
	WBOXHVISO1	TGACT	318 (-)，1184 (-)，1350 (+)，1988 (+)
	WBOXATNPR1	TTGAC	1349 (+)，1786 (-)，1987 (+)，1997 (+)
	WBBOXPCWRKY1	TTTGACY	1348 (+)
	WBOXNTCHN48	CTGACY	318 (-)
MDS1	WRKY71OS	TGAC	99 (-),111 (-),373 (-),596 (-),878 (+),1477 (-),1482 (+),1552 (+),1836 (+),1902 (-),1981 (+)
	WBOXNTERF3	TGACY	98 (-),372 (-),1476 (-),1901 (-),1981 (+)
	WBOXHVISO1	TGACT	98 (-),372 (-),1476 (-),1981 (+)
	WBOXATNPR1	TTGAC	373 (-),877 (+),1481 (+),1835 (+),1902 (-),1980 (+)
IPPI1	WRKY71OS	TGAC	402 (+)，520 (+)，526 (-)，540 (-)，626 (-)，842 (-)，1058 (-)，1080 (-)，1289 (-)，1393 (+)
	WBOXNTERF3	TGACY	402 (+)，525 (-)，625 (-)，1079 (-)，1288 (-)，1393 (+)
	WBOXHVISO1	TGACT	625 (-)，1079 (-)，1288 (-)，1393 (+)
	WBOXATNPR1	TTGAC	401 (+)，626 (-)，1080 (-)
	WBBOXPCWRKY1	TTTGACY	1079 (-)
IPPI2	WRKY710S	TGAC	12 (+),113(-),201(-),745(+),755(-),784(-),972(+),1055(+),1089(-),1241(+),1256(+),1289(+),1601(+)
	WBOXATNPR1	TTGAC	113 (-),744 (+),1240 (+)
	WBOXNTERF3	TGACY	200 (-),1055 (+)
	WBOXNTCHN48	CTGACY	200 (-)
	WBOXHVISO1	TGACT	1055 (+)
GGPPS-like1	WRKY71OS	TGAC	926 (-)，966 (-)，1217 (-)，1260 (-)，1848 (-)，1918 (+)，1991 (-)
	WBOXNTERF3	TGACY	1259 (-)，1918 (+)，1990 (-)
	WBOXATNPR1	TTGAC	1848 (-)
GGPPS-like2	WRKY71OS	TGAC	119 (+)，217 (+)，795 (+)，879 (-)，1021 (-)，1615 (+)
	WBOXHVISO1	TGACT	795 (+)
	WBOXNTERF3	TGACY	795 (+)
	WBOXATNPR1	TTGAC	1614 (+)
GGPPS-like3	WRKY71OS	TGAC	19 (+),309 (-),378 (-),1054 (-),1235 (+),1329 (+),1490 (+),1823 (-),1839 (-)
	WBBOXPCWRKY1	TTTGACY	1822 (-)
	WBOXATNPR1	TTGAC	18 (+),309 (-),378 (-),1489 (+),1823 (-),1839 (-)
	WBOXNTCHN48	CTGACY	1234 (+)
	WBOXNTERF3	TGACY	1235 (+),1329 (+),1490 (+),1822 (-)
	WBOXHVISO1	TGACT	1235 (+),1329 (+),1490 (+)
GGPPS-like4	WRKY71OS	TGAC	1352 (-),1560 (+),1913 (+)
	WBBOXPCWRKY1	TTTGACY	1558 (+)
	WBOXNTERF3	TGACY	1351 (-)，1560 (+)
	WBOXATNPR1	TTGAC	1352 (-),1559 (+)
	WBOXHVISO1	TGACT	1560 (+)
GGPPS-like5	WRKY71OS	TGAC	87 (-),154 (+),168 (+),220 (+),551 (+),709 (+),789 (-),1052 (+),1077 (-),1520 (+),1902 (+)
	WBBOXPCWRKY1	TTTGACY	1900 (+)
	WBOXHVISO1	TGACT	86 (-),709 (+),1902 (+)
	WBOXNTERF3	TGACY	86 (-),168 (+),709 (+),1902 (+)
	WBOXATNPR1	TTGAC	789 (-),1051 (+),1077 (-),1901 (+)
GGPPS-like6	WRKY71OS	TGAC	78 (-),500 (-),796 (-),845 (+),910 (-),983 (+),1012 (+),1024 (+),1083 (-),1103 (-),1124 (-),1310 (-),1861 (+),1902 (+),1920 (+)
	WBOXNTCHN48	CTGACY	795 (-)
	WBOXATNPR1	TTGAC	78 (-),982 (+),1103 (-),1310 (-)
	WBOXNTERF3	TGACY	499 (-),795 (-),909 (-),983 (+),1012 (+),1024 (+),1082 (-),1123 (-),1309 (-),1861 (+),1902 (+),1920 (+)
	WBOXHVISO1	TGACT	909 (-),983 (+),1012 (+),1024 (+),1082 (-),1309 (-)
GGPPS-like7	WRKY71OS	TGAC	193 (+),198 (+),243 (+),353 (-),550 (-),744 (+),797 (+),1298 (+)
	WBOXNTERF3	TGACY	198 (+),549 (-),744 (+),1298 (+)
	WBOXNTCHN48	CTGACY	743 (+)
	WBOXATNPR1	TTGAC	192 (+),242 (+),353 (-),1297 (+)
GGPPS-like8	WRKY71OS	TGAC	6 (-),344 (+),575 (-),755 (+),853 (-),930 (+),1116 (-),1549 (+),1553 (-),1886 (+)
	WBOXNTERF3	TGACY	344 (+)
	WBOXHVISO1	TGACT	344 (+)
	WBOXATNPR1	TTGAC	853 (-),929 (+)
GGPPS-like9	WRKY71OS	TGAC	425 (-),1143 (-),1445 (+),1489 (+),1618 (-),1659 (+),1679 (+),1714 (-),1849 (-)
	WBOXNTERF3	TGACY	1489 (+),1617 (-)
	WBOXHVISO1	TGACT	1489 (+)
	WBOXATNPR1	TTGAC	1143 (-)
GGPPS-like10	WRKY71OS	TGAC	307 (+),502 (-),600 (+),736 (+),805 (-),913 (+),1105 (+),1238 (-),1280 (+),1617 (-),1646 (+),1766 (-)
	WBOXNTERF3	TGACY	307 (+),501 (-),600 (+),804 (-),1646 (+),1765 (-)
	WBOXNTCHN48	CTGACY	306 (+),501 (-)
	WBOXHVISO1	TGACT	501 (-),600 (+),1765 (-)
	WBOXATNPR1	TTGAC	735 (+),1279 (+),1766 (-)
GGPPS-like11	WRKY71OS	TGAC	558 (+),854 (-),1055 (-),1155 (-),1283 (-),1357 (-),1436 (+),1694 (+)
	WBOXNTERF3	TGACY	853 (-),1154 (-)
	WBOXHVISO1	TGACT	1154 (-)
	WBOXATNPR1	TTGAC	557 (+),1055 (-),1283 (-),1357 (-)
GGPPS-like12	WRKY71OS	TGAC	33 (+),350 (+),695 (+),838 (+),935 (+),1208 (-),1486 (-),1642 (+),1665 (-)
	WBOXNTERF3	TGACY	1207 (-),1642 (+),1664 (-)
	WBOXHVISO1	TGACT	1642 (+)
	WBOXATNPR1	TTGAC	349 (+),694 (+),1486 (-)
	WBOXNTCHN48	CTGACY	1664 (-)
GGPPS-like13	WRKY71OS	TGAC	209 (+),568 (+),769 (+),1714 (+),1941 (-)
	WBOXHVISO1	TGACT	209 (+),1940 (-)
	WBOXNTERF3	TGACY	209 (+),1940 (-)
CPS1	WRKY71OS	TGAC	773 (+),827 (+),1027 (-)
CPS2	WRKY71OS	TGAC	1715 (-)
CPS3	WRKY71OS	TGAC	227 (-),388 (-),964 (+),1268 (+),1438 (-),1683 (+),1872 (+),1966 (+)
	WBOXATNPR1	TTGAC	963 (+),1267 (+),1871 (+)
	WBOXNTERF3	TGACY	1437 (-),1872 (+),1966 (+)
	WBOXNTCHN48	CTGACY	1437 (-)
CPS4	WRKY71OS	TGAC	207 (+),524 (-),870 (-),1338 (-),1521 (+),1750 (+),1852 (-),1869 (+),2004 (+)
	WBOXNTERF3	TGACY	523 (-),1521 (+),1750 (+),1851 (-),1869 (+),2004 (+)
	WBOXHVISO1	TGACT	1750 (+),2004 (+)
	WBOXATNPR1	TTGAC	870 (-),1520 (+),1852 (-)
	WBOXNTCHN48	CTGACY	2003 (+)
CPS5	WRKY71OS	TGAC	6 (-),189 (+),417 (+),519 (-),536 (+),672 (+),1319 (+)
	WBOXNTERF3	TGACY	417 (+),518 (-),536 (+),672 (+)
	WBOXHVISO1	TGACT	417 (+),672 (+)
	WBOXATNPR1	TTGAC	6 (-),188 (+),519 (-)
KSL1	WRKY71OS	TGAC	82 (+),540 (-),653 (+),1169 (+),1203 (+),1458 (-)
	WBOXNTERF3	TGACY	82 (+),653 (+),1169 (+)
	WBOXHVISO1	TGACT	82 (+),1169 (+)
	WBOXATNPR1	TTGAC	540 (-),652 (+)
	WBOXNTCHN48	CTGACY	81 (+)
KSL2	WRKY71OS	TGAC	990 (-),1017 (-),1681 (+),1800 (-),1961 (+)
	WBOXNTERF3	TGACY	1016 (-)
	WBOXHVISO1	TGACT	1016 (-)
KSL3	WRKY71OS	TGAC	167 (+),398 (-),446 (-),555 (+),995 (+),1051 (+),1173 (-),1179 (-),1455 (-),1761 (-)
	WBOXNTERF3	TGACY	167 (+),555 (+),1172 (-)
	WBOXHVISO1	TGACT	555 (+),1172 (-)
	WBOXATNPR1	TTGAC	446 (-),994 (+),1173 (-),1179 (-)
	WBOXNTCHN48	CTGACY	554 (+)
KSL4	WRKY71OS	TGAC	98 (-),524 (+),908 (-),1198 (-),1901 (+)
	WBOXNTERF3	TGACY	97 (-),1901 (+)
	WBOXHVISO1	TGACT	1901 (+)
KSL5	WRKY71OS	TGAC	7 (-),991 (+),1238 (-),1282 (+),1566 (-),1712 (-)
	WBOXNTERF3	TGACY	991 (+),1282 (+),1565 (-),1711 (-)
	WBOXHVISO1	TGACT	991 (+),1282 (+),1565 (-)
	WBOXATNPR1	TTGAC	990 (+),1238 (-),1566 (-),1712 (-)
	WBBOXPCWRKY1	TTTGACY	1711 (-)
KSL6	WRKY71OS	TGAC	189 (+),331 (-),1071 (-),1228 (+),1300 (-),1423 (+),1444 (+),1654 (-),1792 (-)
	WBOXNTERF3	TGACY	189 (+),330 (-),1070 (-),1791 (-)
	WBOXHVISO1	TGACT	330 (-),1791 (-)
UGT73AU1	WRKY71OS	TGAC	51 (+),381 (-),630 (+),1672 (-),1765 (-)
	WBOXNTERF3	TGACY	630 (+),1671 (-),1764 (-)
	WBOXNTCHN48	CTGACY	629 (+)
	WBOXHVISO1	TGACT	630 (+)
	WBOXATNPR1	TTGAC	50 (+),1672 (-)
	WBBOXPCWRKY1	TTTGACY	1671 (-)
